# Supplementary material for: CCAAT enhancer binding protein delta activates vesicle associated membrane protein 3 transcription to enhance chemoresistance and extracellular PD-L1 expression in triple-negative breast cancer
Source: J Exp Clin Cancer Res. 2024 Apr 16;43:115. doi: 10.1186/s13046-024-03041-8 (PMC11020785; doi:10.1186/s13046-024-03041-8)
Supplement: Supplementary file 1 — Supplementary Material 1. [file 13046_2024_3041_MOESM1_ESM.xlsx]

## Sheet: PTX resistance-related genes
GSE28784		GSE90564
MGMT		ABCB1
ADIRF		ABCB4
LOC101928916///NNMT		GIMAP2
CSAG2///CSAG3		HERC6
CD74		DUOX1
HSPA1B///HSPA1A		BTC
LOC101060835///LOC100996809///HLA-DRB4///HLA-DRB3///HLA-DRB1///HLA-DQB1		C10orf111
RGCC		RPL22L1
NKX2-1		SCN1B
CTSF		PYGM
TRAC		ENST00000377153
CST6		IL2RB
SPANXB1		OAF
SNORA11E///SNORA11D///MAGED4///MAGED4B		INHBA
HLA-DRB1		PCDHB14
TRAC///TRAJ17///TRAV20///TRDV2		TMC8
IFI27		ERCC-00130_136
TFF3		A_33_P3349025
G0S2		ENST00000393496
SLCO4A1		HPCAL4
IGSF3		A_33_P3407636
LOC101060835///LOC100996809///HLA-DRB5///HLA-DRB4///HLA-DRB1///HLA-DQB1		OAS2
TIMP3		lincRNA:chr7:130626518-130792822_R
CALB2		UNQ5840
PCDHGA1///PCDHGA2///PCDHGA3///PCDHGA4///PCDHGA5///PCDHGA6///PCDHGA7///PCDHGA9///PCDHGA10///PCDHGA11///PCDHGB1///PCDHGB2///PCDHGB3///PCDHGB5///PCDHGB6///PCDHGB7///PCDHGC4///PCDHGC5///PCDHGA12///PCDHGA8///PCDHGB4///PCDHGC3		lincRNA:chr13:79987824-79996324_F
SAA2///SAA1		ZNFX1
LOC100996809///HLA-DRB4///HLA-DRB1		LCP2
KIAA1644		HIC1
TPD52L1		ARL14
BST2		PTPRH
GPR39		LOC100129950
ABCG1		A_33_P3371260
TBXAS1		FLJ25917
MXRA8		BCL2L1
CPA4		SDCCAG8
PYCARD		ZNF365
CDCP1		CROT
MMP14		DDX60
SSX2B///SSX2		ADRA1A
IGFBP3		DDX60L
MISP		SPDEF
RAB17		TPPP
ICAM2		lincRNA:chrX:45706500-45710447_R
ALDOC		TNFSF9
ADGRG6		GJB4
IL6		MAGEC2
SERPINE1		LOC729558
S100P		SLC14A1
TGM2		C8B
ADGRE1		ERCC-00067_104
SMAGP		C1orf21
SSX1		ENST00000399269
ZSCAN18		LAMP3
CEBPD		C5orf56
CFD		ERCC-00120_69
WNT5A		A_32_P92789
SERPIND1		PDE1C
SERPINA1		SIRPB1
CCL2		C18orf18
CALHM2		PCSK5
GALNT6		OR8H3
PCYOX1L		CHN2
PHKB		SYT13
GNAL		TDO2
CHST3		OR6X1
PRSS3		lincRNA:chr7:130736639-130792533_R
SCN5A		RASGRP2
CXCL1		lincRNA:chr7:130596865-130737318_R
NPDC1		C3orf35
SCARA3		lincRNA:chr7:30589239-30589862_R
GPR153		C19orf33
FBP1		FLJ22184
TNFRSF1B		lincRNA:chr15:79676505-79677063_F
TFF1		lincRNA:chr7:130628925-130794653_R
HLA-DMA		ISG20
AHNAK		SCN10A
GUCY1B3		CYTL1
CYFIP2		ERCC-00085_231
PRMT2		3xSLv1
BMP4		PRKCE
WDR45		lincRNA:chr10:46972944-46982894_R
WWOX		ZP1
TSPYL5		PCLO
MAGEA12		lincRNA:chr8:30732258-30737283_R
WARS		MMP24
CD82		LOC100130692
ARMCX2		NRXN3
NR2F2///NR2F1		lincRNA:chr15:74770410-74782627_R
NLRP2		CDKN1A
EFR3A		ERCC-00003_63
SSX3		TEX9
HEY1		PCDH11Y
MIR4656///AP5Z1		ISG15
BTBD2		GGCX
MIR3652///HSP90B1		PLAC1
HLA-DRB6		CFI
CTBS		BRCC3
CNIH3		SORCS3
ZMIZ1		FGB
ADGRL2		SPRR2A
SLC12A7		lincRNA:chr2:58747887-59151762_F
PLOD2		LOC647983
CXCL2		ENKUR
GPX3		LYG2
HES1		TMEM26
MAGEA6		ERCC-00054_84
PLAU		LOC100134040
PDE9A		C10orf72
SPARC		ENST00000481490
VPS37B		LOC646879
APOC1		TMIE
FXR1		LOC730227
NUP210		PROZ
KAZN		PMCH
ADD2		C12orf70
ASMTL		GRM4
KRAS		ENST00000315544
EDNRB		POFUT1
GLIPR1		ENST00000307896
OTUB2		PMS1
SOCS1		FCAR
YME1L1		PRIC285
TACSTD2		CXorf18
ADA		CALB2
HSPA4		MAOB
PLPP3		SPEF1
PPIF		KCNMA1
SACM1L		LOC100131046
ABCB1		lincRNA:chr6:72126162-72129969_R
ABCA2		PDGFD
MYL12A		PART1
HTRA1		CXCR6
RAB15		TBX5
TFF2		ATF7IP2
HMGCS1		HERC4
EEF2		CPLX3
C9orf3		SNX21
IFITM1		LOC100133469
NRP1		CEP72
FAM171A1		ABCG1
CDA		LOC100134189
RARRES3		LRP3
SRP54		GABRG3
TNRC6B		OPHN1
CHST11		ATP5SL
PRKCI		IGF2BP2
TUG1		ERCC-00004_125
PTGES		CXCL12
MITF		SORBS1
GAS2L1		ERCC-00086_228
FDFT1		C5orf55
DDX39A		ADAM22
TBC1D5		DNM3
TNS1		GKN2
BFSP1		ANKRD22
MFAP2		LOC100131840
FNBP4		lincRNA:chr1:33869120-33896238_R
AKTIP		TMEM87A
BAZ1B		lincRNA:chr14:22997485-23016719_F
FKBP11		LOC100129138
FTSJ1		LOC253044
ASPH		PALLD
ARHGAP22		NMB
C1orf106		CLIP4
EFNA1		LRRC7
MICAL2		BTBD3
IGFBP1		C7orf23
DYNC1LI2		CSMD1
ADGRF5		ENST00000300681
CCDC69		TTTY21
DMBT1		lincRNA:chr8:128302061-128433619_R
TBCC		SLC7A10
CPD		PRDM1
RCAN2		LOC401097
SMARCA2		ZFP2
HLA-DPA1		PCDHB11
LDOC1		lincRNA:chr7:127917764-127938589_F
MAGEB2		ENST00000287912
MIR4680///PDCD4		ERCC-00077_121
TBC1D2		RYR2
TXNRD3NB///TXNRD3		A_33_P3224285
PNMAL1		FAM75B
HOMER3		CASR
SLC43A3		PRG4
FGF13		CD55
SLC2A14///SLC2A3		MYOT
LMCD1		CALML4
ANGPTL4		SMPX
HOXC10		SETDB2
FCHO1		LOC340096
ITFG1		ANKK1
YIPF3		SAGE1
BAX		ERCC-00044_175
IL7R		lincRNA:chr22:24237775-24245550_R
CHFR		MON2
PQBP1		MAGEC1
HMGXB4		ANGPTL7
ME2		POLR3F
SPRY2		SRRM4
MBP		ENST00000409918
ZKSCAN1		lincRNA:chr1:246952395-246955691_F
FMOD		A_24_P764690
ARIH1		lincRNA:chr8:55303672-55311247_R
PRKAB1		IL23A
SON		GZF1
MALL		ENST00000404580
DOK4		HCP5
P3H4		BTG2
S100A2		OR10W1
EGFR		GATA2
LGALS8		LOC143666
LIPG		ZNF510
SUPT16H		ENST00000372451
ICAM1		MGC26597
GLUL		ACTRT1
ALDH5A1		RELN
CCDC22		ERCC-00084_121
ANGPTL2		ZNF146
RASSF4		MFAP3L
LIF		NUDT3
MID1		RNF207
RAB26		PTPRA
HSD17B10		PVALB
GSTM2		ENST00000332881
PECAM1		lincRNA:chr8:30732558-30744763_F
RBL2		SIRPG
IL24		A_33_P3366321
TPP1		SELP
NT5E		CRP
FRMD4A		KIAA1210
NR4A2		NOTUM
INPP5A		HNF4A
LTBP3		SPOCK3
EIF2AK3		KRTAP4-1
TFPI2		LOC100270804
MAGEA6///MAGEA3		lincRNA:chr5:58234093-58248293_R
FNBP1		SSFA2
DNM1L		BHMT
WNT7B		PDLIM5
ABCF2		TSPAN16
SFXN3		lincRNA:chr6:72127037-72129954_R
CDK18		CCL8
NES		ENST00000429852
PRKACB		C1orf211
RAPGEF2		LOC729051
RGS10		E1A_r60_a104
TUBGCP2		ERCC-00069_99
NDRG1		ERCC-00057_123
NARS		C14orf72
ST13		C19orf51
NR2F1		ERCC-00040_174
CLTC		lincRNA:chr15:50648133-50663574_F
FGFR4		ZNF565
LOC100507472///PCSK6		ERCC-00116_142
CALD1		ENST00000395893
L1CAM		C20orf3
FOXA1		NTNG1
LOC102724229///RASA4B///RASA4		KCTD17
PUS1		MSR1
NUDT4		CILP
TMEM158		VWDE
VAV1		ERCC-00034_158
ACACA		JAKMIP3
TAF1B		GPR143
SEMA3G		MUC5B
CHST15		ERCC-00143_89
FGFR3		SLCO6A1
FBXO9		GSG1L
ATP8A2		DENND2C
AP1G2		ERCC-00024_60
HCFC1R1		LOC283485
TRAF1		E1A_r60_3
JUN		SHROOM2
CYB5A		CXCL13
EPB41L2		ERCC-00009_60
FUT4		ERCC-00033_60
IFT27		S100A7A
CBX5		IFNA16
GMPS		NT5C2
SLC29A1		A_33_P3374343
USP46		FRMD7
SH3BGRL3		TMEM39A
CINP		DNAJB11
EDIL3		DarkCorner
NUCB2		KIR2DS3
ZNF329		ETG05_36762
HSP90B1		lincRNA:chr3:8615882-8616354_F
NAA50		ERCC-00134_68
CCDC88C		IL20
SRD5A1		BM553298
LAMP1		lincRNA:chr11:22897999-23028349_R
MIR4738///H3F3B///H3F3A		DTYMK
RHOBTB3		lincRNA:chr4:53589204-53589578_R
ROBO1		lincRNA:chr6:72124148-72130448_R
LRP12		KLK11
DUSP13		OPA3
MIR7110///PDIA5		CBX6
MPPE1		CD38
ATXN10		OR4F15
VEGFA		C1orf49
AZIN1		SULT6B1
LY6E		KIAA1462
PNPLA4		PASD1
PGLS		lincRNA:chr5:95351569-95628894_F
CYR61		A_33_P3362536
MGC40069///TRAC///TRAJ17///TRAV20///TRDV2///YME1L1		HOXB8
ARID5B		VAT1L
PFKFB3		IGF2
GPRC5A		AK2
DDO		MUC4
POLM		LOC643201
GPR17		ENST00000455537
ARHGEF5		POLH
TRIM8		CD22
SH3GLB1		ERCC-00128_189
H6PD		ASTN1
PPID		TGFB1
LOXL2		CSMD2
RXRB		AF131813
VWA8		HIF3A
ELK2AP		CHD5
SRPX2		lincRNA:chr5:127385751-127406047_F
ITPK1		GRIN2A
APOL2		lincRNA:chr3:18507452-18571606_F
HEG1		ZNF777
NDP		TNFRSF19
CORO2B		PRDM9
MAP1B		ARHGAP23
RBM3		ERCC-00163_81
EFNB2		PLXDC1
TEX261		GRIN2B
APOL1		ABHD12
BRD7		ENST00000395270
TNC		OR10K2
AVPI1		SERPINB7
SIVA1		C6orf155
LAMB1		A_33_P3350858
LOC100294033///TCAF1		WISP1
BNIP3		RSPO1
ASAH1		BACH2
HS3ST1		LOC100130174
DLEC1		C14orf73
TFPT		IL7R
PRSS3P2		CXXC4
PIK3CB		FLJ43390
LARS		PLXNA1
TACC2		KRT40
GSTM1		REXO1L1
FAM69A		FHIT
BCAM		lincRNA:chrX:138251234-138266684_R
PSIP1		lincRNA:chr9:7788125-7796325_F
PNPLA2		CNGA3
TDP1		ENST00000373976
SPATA20		SALL4
TP53TG1		NLRP9
AQP3		PRNP
ACE		TMEM201
ATP9A		ERCC-00112_152
AP1M2		FLJ10038
MAP4K4		DBF4
WLS		KLHL21
NAA15		lincRNA:chrX:73057274-73061455_F
MRPS16		lincRNA:chr8:91681974-91687749_R
COL6A2		SCN9A
NUAK1		FCGR3A
BEAN1		LOC285627
KLC1		CBLB
GPX1		ERCC-00058_185
LAMC1		PLEKHM1
LPXN		CLDN1
RRAD		CCL7
DKK3		KALRN
S100A4		lincRNA:chr18:53709361-53763512_F
LRP8		GPR87
HEATR1		EBF4
GRK5		lincRNA:chr3:171506370-171528740_R
DDIT4		LYZL4
STAT5A		ETG07_105829
ITSN1		IQCF6
FOSL2		CARD18
ANK1		ERCC-00150_127
MPP5		COL1A2
ACADM		lincRNA:chr2:39745729-39827016_R
MTMR2		lincRNA:chr11:2016408-2017024_R
GMPPA		LALBA
WWC2///CLDN22		ERCC-00053_71
PAWR		LRRC6
KIFAP3		OTX2
ZNF532		KLB
WDR73		NAT5
PLAT		INSL4
MED14		LBP
ISG20		C22orf9
HSD17B7		ACSM4
SOCS3		SLC25A23
CDC42EP2		ERCC-00131_64
SLC38A2		TTR
PRRC2C		HMGB3
PPP1R12A		PRDM14
SEL1L3		FLJ35946
SLC16A5		BX097452
CSDE1		ERCC-00145_60
CRADD		OR11L1
SYNGR1		ATAD2
SGCB		LOXHD1
GBAS		APOB
CXCL3		MLC1
ATP6V0B		STX3
DCXR		lincRNA:chr2:64481986-64487773_F
EFNA3		lincRNA:chrX:107179894-107186769_R
PLCB1		GAD2
TYW1		LOC100129278
LIMCH1		MKKS
FASN		MLXIPL
XPNPEP1		ETG10_236652
RDX		ENST00000410052
GCHFR		lincRNA:chr11:2016408-2017024_F
MED1		lincRNA:chr6:22135185-22147422_R
CBY1		LOC651845
ZMIZ2		CHRNB2
KRT15		ZAK
TUBA4A		ERCC-00104_60
NFKBIE		CNTNAP4
MAPT		lincRNA:chr4:109621126-109637026_F
ZNF132		SVOP
NR2F2		CR2
XPNPEP3		KLK1
PBX2		A_33_P3411372
NPM3		lincRNA:chr19:21665938-21682100_F
UBR5		A_33_P3332046
TRMT12		BICD1
DUSP5		SLCO1A2
C3		A_33_P3228677
NIPSNAP1		GH2
ID3		DCAF8L1
NOTCH2NL		WNT2B
TAGLN		LOC730081
DPP8		C4orf21
DLC1		ENST00000391432
CAMK1D		ENST00000381217
APPBP2		RASGRP1
TSPAN31		BX476374
PKP3		lincRNA:chr12:5634972-5635474_R
TGFB2		SLC16A12
OAS2		lincRNA:chr13:50867557-50989337_F
PLD1		FLJ43663
DLG5		LOC284825
CNOT1		DPP10
PFN2		OR13C2
MIR6732///ZC3H12A		ERCC-00171_229
ABCE1		NAALAD2
AIM1		ERCC-00061_161
CLDN7		lincRNA:chr21:21322604-21759979_F
EYA1		TM7SF2
ARHGEF12		OR7A5
TSPAN14		ASCL4
REEP2		ETG04_27747
MYH9		IL4I1
SYNGR3		ERCC-00098_150
ICAM3		ENST00000417075
EPS8L2		CCND1
PCBD1		ERCC-00078_438
ARHGEF28		DBH
CNPY3		SCFD2
RMND5A		MAGEB5
HILPDA		lincRNA:chr7:130628924-130629917_R
LOC102724985///PDXDC1		VSTM2A
APRT		EPHA2
HLA-DRA		ERCC-00144_60
LOC100506571		lincRNA:chr2:179780477-179792902_R
ABCB9		ANXA1
LPGAT1		C9orf144B
SSSCA1		CTRB1
USP14		SERPINB8
CCND2		C1QL3
C14orf169		VENTX
ID4		NPAS1
SLC47A1		GOLGA7B
BRE		A_33_P3396339
TAGLN2		ZBP1
TTC3P1///TTC3		A_33_P3253892
NUP160		GABRP
WWP1		IFNK
HSD17B4		DB028998
HSPA1L///HSPA1B///HSPA1A		C9orf27
SLC2A3		IFLTD1
TNPO2		OR5H2
CLCN3		MRGPRX2
KAT6A		DUSP13
CTDSP2		C17orf108
PPP1R7		CRHBP
KCTD9		CAV2
F12		CADM2
YES1		A_33_P3268853
STEAP3		lincRNA:chr6:131623907-131673757_F
NUP50		A_33_P3362239
KDM5B		GRIK3
FZD6		SLC11A1
NINJ2		ENST00000376302
CD55		DHX58
MAGEA9B///MAGEA9		B3GALT2
PPFIA3		lincRNA:chr6:3898282-3898847_F
SLC37A1		lincRNA:chr12:70630083-70636758_F
PSMD12		RP11-297H3.4
SIX1		NMBR
GGT2///GGTLC1///GGTLC2///GGT1		lincRNA:chr13:44788575-44901875_R
MFAP1		IDO1
HLA-J		ERCC-00165_60
PI4K2A		A_33_P3388888
ZNHIT6		LAMC2
DEPDC5		CCR2
BLVRA		lincRNA:chr4:90602662-90615087_F
PAM		lincRNA:chr7:130629443-130792689_R
EPHB2		NOS2
ARFGAP3		PPP1R15A
EBI3		SPRYD3
GTF2IP4///GTF2IP1///GTF2I		lincRNA:chr3:170442387-170442779_F
AOX1		ERCC-00018_67
ELK1		LOC100129198
ACAA2		HIST1H1T
USP24		lincRNA:chr7:130793390-130794101_F
GPNMB		TTTY1
MRC2		GK2
PMP22		VEGFA
MAP4		IRF1
IER5		NPTXR
HTRA2		lincRNA:chr8:91681974-91687749_F
PMPCB		FLJ40712
NLE1		A_24_P843020
LRP5		SCGB2A2
USP18		IL4
TINAGL1		DTNA
GNAI1		GFI1
PRR13		RPL7AP37
WDR3		ERCC-00157_60
TFE3		TPH2
LY75-CD302///CD302///LY75		NCRNA00167
CLCN4		DCHS2
COL7A1		HPGD
RECQL5		IQCG
PITPNB		ERCC-00074_113
MAP7D3		ATF5
EIF2AK2		LOC100132738
RPS6KA3		SCGB1C1
PLXND1		FOXR2
TXNL4A		C10orf90
MTSS1		SERPINB3
HSDL2		FGA
FADD		ENST00000416328
PODXL		PREPL
TFAP2C		LRRTM4
RGS19		GPC5
RAB11FIP1		MNDA
CTSV		T
METTL1		LOC728084
F2RL1		SLC17A1
PPAT		lincRNA:chrX:121361869-121383219_F
BBS1		ERCC-00108_60
SLC31A2		SORCS2
MIR6734///ELOVL1		GYPB
EREG		ERCC-00073_60
PMEPA1		lincRNA:chr3:164924749-165209054_F
P2RX5-TAX1BP3///TAX1BP3///P2RX5		A_32_P88880
ZNF185		OR9A4
GYG2		ENST00000406691
GGPS1		ZBTB8B
SEPT9		GCOM1
CSNK2A2		A_33_P3406714
LOC101928830///LTA4H		ABCA8
CDCA4		HRH4
KIF23		SERPINB12
CTPS2		APOBEC3D
ADGRE5		lincRNA:chr6:107181854-107187961_R
ACO2		lincRNA:chr19:41976160-41983985_R
EPRS		LILRB4
HNRNPA3///HNRNPA3P1		NR1D1
PRSS2		NP511096
SMAD2		ERCC-00046_63
BBS9		A_33_P3248948
HERC1		TNFSF11
LDB1		CDY2A
GNA15		NRP2
SMIM7		SNRPB2
TERF2IP		DIS3L2
ARFIP1		LOC100129387
WDR7		GOSR2
PTPN12		ENST00000433072
SKIV2L2		SNRPB
MFSD5		ERCC-00097_63
GATAD2A		lincRNA:chr9:22118642-22120709_R
CRELD2		BX103737
ACLY		lincRNA:chr8:49499922-49506997_R
UNC119		DNAH6
HLA-DRB4		lincRNA:chr2:143440730-143546030_F
C7orf49		SSX8
MAP3K4		GJD2
MBIP		ENST00000367023
CLTB		LOC100132598
ICA1		A_33_P3269924
EFHD2		TRAPPC10
TIMP1		GRM1
HLA-G		SMOX
KCTD7///RABGEF1		LGMN
CXADR		ITIH5
SNORA29///TCP1		OLFM2
BAMBI		lincRNA:chr7:130629554-130773233_R
UBE3B		A_33_P3268910
WBP1L		ZBED2
ETS1		NSD1
GOSR2		A_33_P3808435
RECK		lincRNA:chr6:72126142-72129923_R
CDH11		MGAT4C
APOL3		lincRNA:chr3:104349231-104628826_R
PPP3CA		TDH
LSM4		A_33_P3265624
TMEM97		TPSAB1
ATRN		lincRNA:chr11:70513943-70672862_R
HOMER1		LOC100131591
GSTO1		LOC730139
ULBP2		lincRNA:chr2:216397855-216486648_F
SCML2		MGC16384
GCDH		C9orf84
KCNAB1		FLJ44874
TLK2		MYH4
TASP1		ERCC-00096_179
MFAP3		C21orf94
P2RY13		lincRNA:chr17:47659401-47667051_R
ZNF212		A_33_P3277173
EMP1		CLEC2L
SHC1		LOC100131688
HIRA		THPO
F11		lincRNA:chr3:154958733-154960913_F
IFNAR2		TYR
PGF		ENST00000396441
MYH10		ENST00000371209
RALBP1		lincRNA:chr9:133226429-133238279_F
CDK4		ANKS1B
DLX4		ADAM20
COCH		CLEC2D
LOC441155///ZC3H11A		OR5M11
AREG		LOC642413
AKAP12		ERCC-00031_101
SREBF2		lincRNA:chr14:53968507-53968612_F
ABCD4		ERCC-00023_60
HSPH1		lincRNA:chr12:41803259-41806035_R
MSH3		TCEAL1
TMX4		LOC285370
XK		C11orf86
FAM47E-STBD1///FAM47E///STBD1		LOC154872
WDR41		HSPB7
ZFYVE21		PCDH18
CCND3		lincRNA:chr2:149036405-149049280_F
FPR1		GRID1
ZNF217		lincRNA:chr6:94522529-94522679_R
RNASET2		PTHLH
GLRX5		SHC4
RAB35		lincRNA:chr14:23007851-23008077_F
MAGEA2B///MAGEA2		C18orf57
ANAPC15		ERCC-00059_120
GALNT14		DUSP27
STC1		LOC284100
SLTM		TMEM213
LOC101930400///AKR1C2		OR10K1
INPP4B		A_33_P3319251
ARF6		ERCC-00075_180
CXXC1		MTMR10
CROT		EID2B
TEAD4		LCE1B
UXT		ENST00000395453
TAF2		SLC17A2
ATP2A1		LOH3CR2A
ISYNA1		ADH6
RFC1		CASP10
BNIP3L		ENST00000410010
C6orf106		CLEC3A
PHTF2		ENST00000426318
PLEKHS1		lincRNA:chr5:93440069-93451144_R
MOCOS		XRN2
GSPT2		GRIN1
TFRC		PLEKHG4B
NEDD4L		A_33_P3220748
ACTR2		CHD2
SLC16A2		lincRNA:chr5:73595519-73618694_R
NR1D2		MYO3A
RUFY3		ETG10_234183
MAGEA1		PM20D1
ANXA8L1///ANXA8		SLC30A10
UQCRC2		A_33_P3385441
STK16		C9orf47
FHOD1		LOC646241
HMGCR		ABCB5
CKB		ENST00000396513
PSMD9		A_33_P3286943
SGPL1		lincRNA:chr11:129451340-129494690_R
GPX7		lincRNA:chrX:138251234-138266684_F
SEPT6		ASMT
IER2		SERPINB4
EIF2B2		lincRNA:chr5:60702740-60703962_R
IRS1		CRB1
MPP2		PC
CANX		ENST00000382123
PAFAH1B1		FAM105A
ATG13		MYL1
NAP1L1		KRTAP9-3
API5		MCHR2
TMEM185B		ERCC-00095_63
TIMM10		EDA2R
MPHOSPH6		LGSN
RUBCN		FAM71C
WWTR1		CLRN1
TRAPPC11		lincRNA:chr8:115307955-115308253_R
SOX4		AK123797
SLC22A18		lincRNA:chr5:87008951-87440303_R
CD72		OR13C8
RBMS1		HEPACAM
GLTP		APOBEC3H
PAOX		CDKN2BAS
PPP6R3		lincRNA:chr2:62814221-62825121_F
KDM5A		A_33_P3346936
ROCK2		ENST00000389417
STK3		ETG10_13482
MTF2		ADCY2
CYP11A1		C12orf12
WDR48		lincRNA:chr16:9560511-9595643_F
UBD///GABBR1		ENST00000390639
ACSBG1		GE_BrightCorner
CXorf40A		ENST00000376754
SFI1		LOC729669
RYBP		lincRNA:chr1:9229531-9229931_F
RAB3A		NFYA
HADH		lincRNA:chr4:90503427-90519827_R
KCTD3		AATK
SERPINE2		ELMO1
RAB31		FLJ42418
MYOF		LOC100131598
ZZZ3		ENST00000399003
BAK1		FASLG
ABCA7		LPAR6
TTC38		ETG09_35454
KYAT3		LOC100130642
GSN		FAM71D
VAMP3		CYP2C8
IQGAP1		LOC100131031
MED13		lincRNA:chr5:38823068-38844393_R
PTX3		APOBEC3F
NDC80		LOC732275
UBXN4		DPYSL5
TOP2A		lincRNA:chr1:89381037-89396387_F
SNX4		lincRNA:chr10:4426437-4452804_F
NPR1		lincRNA:chr1:87678351-87717014_F
MX2		FARP2
SEC23A		SLC35B2
SDCCAG3		AK129682
TECPR2		LOC100129540
TLE3		BAI3
NSUN5P2///NSUN5P1		ERCC-00160_243
GAA		ENST00000375713
ATP6V1A		LOC728211
IL32		ENST00000318666
CYLD		lincRNA:chr8:67383921-67391446_R
MAX		LOC100128841
HCLS1		DKFZp686F0839
DNAJB12		lincRNA:chr10:118586385-118608506_F
PEBP1		lincRNA:chr13:109883598-109884050_R
CLSTN3		lincRNA:chr6:98264507-98380531_F
		MAP2K3
		SNORA50
		ENST00000390387
		hCG_1654703
		lincRNA:chr5:121389576-121396926_F
		lincRNA:chr12:32555233-32563808_R
		SCARNA22
		KRTAP10-11
		PRO1768
		LOC158381
		ERGIC1
		SERPINB5
		LOC286126
		C10orf71
		TSPAN11
		lincRNA:chr3:80797935-80808406_F
		PSG8
		lincRNA:chr3:8611800-8617600_F
		HS3ST4
		FAM162B
		LOC100131500
		CCRL1
		SLC5A12
		IL25
		PTPRQ
		IFNA8
		FAM155A
		RILP
		ADORA3
		MAML1
		A_33_P3231090
		HMGCS1
		AP1S3
		CTSL2
		FCRL3
		SDC4
		SGCG
		KCND2
		HTR1F
		LOC100131639
		OR4D1
		lincRNA:chr3:171506452-171528221_R
		LOC283914
		CHST7
		PKNOX2
		IFNA10
		IGFL3
		lincRNA:chr2:120459730-120511405_F
		FGF23
		lincRNA:chr3:130569543-130575125_F
		A_33_P3353485
		lincRNA:chr7:125564239-125734564_R
		NCRNA00157
		SR140
		lincRNA:chr8:2522118-2527693_R
		RRAGD
		IGFN1
		GPR139
		ENST00000312756
		NR1I2
		PCDHA1
		ABHD1
		KRTAP9-4
		HILS1
		LOC90834
		LOC284661
		TMEM163
		lincRNA:chrX:45645408-45645654_R
		KCNQ2
		FGF16
		CASP12
		lincRNA:chrX:97764544-98180194_R
		PSG1
		ARFGAP1
		ERCC-00039_95
		CYSLTR2
		SYN3
		FGG
		OBSL1
		TSG1
		C20orf106
		SP8
		lincRNA:chr4:22346703-22348445_F
		A_33_P3298830
		lincRNA:chr6:73130154-73135679_F
		ENST00000399186
		HS3ST1
		RHD
		ERMN
		LOC644919
		RNF17
		ENST00000309470
		lincRNA:chr7:130781997-130782621_R
		SEC23B
		ENTPD6
		LOC646629
		RBMY2FP
		KIAA0509
		TMEM187
		ASPHD2
		CLSTN1
		lincRNA:chr7:63733515-63843015_R
		A_33_P3407999
		VPS24
		ST7OT2
		OAS1
		lincRNA:chr1:225175977-225243477_F
		PARP14
		PKD1L1
		KCNH5
		IL1F5
		DARC
		lincRNA:chr6:48044816-48070216_R
		lincRNA:chr3:112364535-112374635_F
		lincRNA:chr6:21884038-22056833_F
		AMBRA1
		PRSS7
		FMR1NB
		ERCC-00099_60
		GAB4
		LOC389936
		LLGL1
		LOC728290
		PRAMEF2
		ENST00000380308
		ERCC-00048_92
		LOC729385
		ABCC12
		SPRR2E
		BU854039
		BPIL3
		SSX7
		ENST00000380805
		OR10A7
		PDYN
		MX1
		OR5K4
		lincRNA:chr1:36522963-36529199_R
		AKAP4
		EPB41L3
		GOLGA6L6
		ETG02_36680
		ENST00000409570
		AGXT2
		OR51B2
		GNAS
		A_33_P3733123
		A_33_P3306339
		lincRNA:chr5:124372523-124661140_F
		PDIA3
		A_33_P3292279
		PIWIL1
		lincRNA:chr1:73444697-73444997_R
		A_33_P3417553
		NLRP6
		ENST00000358546
		SERPINA1
		ENST00000373964
		lincRNA:chr9:101999104-102004154_F
		A_23_P436145
		ENST00000489404
		PCDH17
		ENST00000370419
		lincRNA:chrX:43185281-43235031_R
		KRTAP9-9
		C8orf79
		APOBEC3C
		DSCAM
		FLJ44715
		HBB
		ERCC-00076_93
		BATF2
		ZNF100
		TNNC2
		PCDHB10
		LOC100287359
		DAOA
		IL2
		LOC399881
		KRT80
		AGTR1
		lincRNA:chr1:113514968-113515479_R
		ENST00000394358
		A_33_P3248943
		LEP
		lincRNA:chr8:37183617-37193667_R
		PCSK2
		ZNF461
		ENST00000371041
		ENST00000390445
		DA759359
		TRIM15
		NAGA
		lincRNA:chr19:56795502-56798051_R
		ZNF705D
		lincRNA:chr12:10727858-10733027_F
		A_33_P3422999
		FAM190A
		RBM20
		LZTFL1
		LOC100132111
		RPS6KA5
		C2orf83
		lincRNA:chr7:26533711-26535767_R
		A_33_P3289251
		ZNF567
		lincRNA:chr2:201637720-201642682_R
		ANKRD44
		lincRNA:chr1:173204502-173288452_R
		SYNPO2
		lincRNA:chr6:100751729-100760229_F
		HEY1
		A4GNT
		FAM9A
		RXFP1
		lincRNA:chr7:108173939-108184689_F
		MTHFR
		SCHIP1
		RND1
		LOC100129662
		C3orf66
		lincRNA:chr5:86405094-86425344_R
		lincRNA:chr11:2017106-2017228_F
		ENST00000304233
		ZNF343
		LOC283484
		CEACAM8
		lincRNA:chr18:68868045-68878495_F
		ATRN
		ERCC-00013_180
		AMIGO3
		FAM75A3
		PDZRN4
		lincRNA:chr8:96743021-96861105_R
		SOX6
		lincRNA:chr7:130528285-130800860_R
		FLJ41350
		BC033643
		APOBEC4
		lincRNA:chr5:95303844-95350319_R
		CPB2
		IBSP
		LOC400620
		ZNF614
		LOC283143
		SPINT4
		ARPP-21
		LOC100133226
		DEDD2
		lincRNA:chr6:147183065-147322660_F
		NTN5
		BI825512
		IFIH1
		ERCC-00081_60
		LGR5
		LOC100189589
		ENST00000389967
		SIRPA
		lincRNA:chr20:11251135-11282173_R
		PRB4
		IFNG
		lincRNA:chr6:56709666-56716191_R
		lincRNA:chr4:68286476-68300482_F
		EHD3
		ENST00000294649
		LOC728218
		ENST00000415512
		LOC100130097
		lincRNA:chr6:107165326-107193879_R
		ENST00000404008
		lincRNA:chr3:149784985-149796785_R
		RP11-167P23.2
		A_33_P3279311
		A_33_P3384362
		ENST00000447269
		ESSPL
		ENST00000369477
		YSK4
		FAM3C
		SRY
		lincRNA:chr2:8026898-8029692_F
		ENST00000428120
		A_33_P3247783
		lincRNA:chr2:217080305-217088730_R
		A_33_P3419388
		KIR2DL2
		LOC100132799
		RPTN
		SH2D1A
		LRRC70
		SLC22A15
		SDHAF1
		CYMP
		KCNK10
		LOC100129890
		LOC345645
		YBX1P2
		lincRNA:chr2:149036405-149049280_R
		CDC42EP5
		FLJ26086
		A_33_P3270559
		ENST00000371228
		AAA1
		lincRNA:chr2:43055646-43166396_R
		LOC730078
		lincRNA:chr6:41089139-41090988_R
		A_33_P3325097
		MAP3K14
		OR5AR1
		MSTP9
		A_33_P3281358
		lincRNA:chr18:68667712-68678726_R
		SATL1
		E2F1
		DIAPH3
		EYA1
		SFTPB
		IL18R1
		ENST00000399926
		OR13G1
		lincRNA:chr19:28284931-28409705_F
		ROPN1L
		lincRNA:chrX:135994109-136086359_F
		A_33_P3369398
		A_33_P3395843
		FLJ30307
		lincRNA:chr5:92763995-92764346_R
		C4orf37
		lincRNA:chr9:34678152-34681247_R
		PRUNE2
		LOC100133219
		lincRNA:chr6:141164532-141223557_R
		PIK3R6
		ATF3
		A_33_P3384337
		TLX1NB
		ENST00000430782
		LOC100132987
		ENST00000369746
		A_33_P3330766
		LOC93463
		A_33_P3320683
		LOC645431
		UBXN10
		ENST00000328332
		ODF1
		SLIT1
		DEFB127
		FLG
		A_33_P3297160
		LOC100127991
		LOC100130169
		DKFZp566F0947
		EDN3
		C15orf53
		LOC400794
		DPPA2
		DAZ2
		CCDC63
		MAGI1
		LOC100133161
		lincRNA:chr4:90602655-90605092_F
		lincRNA:chr2:198420155-198427205_R
		C18orf23
		A_33_P3312147
		KCNC1
		LOC100131532
		lincRNA:chrX:112812366-113316610_F
		AK126029
		ENST00000378225
		lincRNA:chr14:27791205-28142425_R
		ENST00000390442
		AIF1
		IFNW1
		GRIK1
		CFTR
		LOC100128916
		ARNTL2
		SIRT2
		LOC100128699
		LOC387771
		NP1459763
		INS-IGF2
		lincRNA:chr5:86405094-86425344_F
		ENST00000378013
		PHF6
		lincRNA:chr4:108179912-108223027_R
		MAFF
		SLC6A1
		lincRNA:chr2:43055646-43166396_F
		lincRNA:chr3:171507069-171528235_R
		OR6F1
		LOC646982
		lincRNA:chr9:34741650-34747975_R
		EPO
		ENST00000367638
		LOC729390
		lincRNA:chr5:147328132-147409407_F
		C6orf140
		lincRNA:chr10:120056960-120066760_F
		TRDMT1
		SEMA6A
		ENST00000410056
		NXPH2
		lincRNA:chrX:112634144-112672644_F
		KIF6
		LOC100144595
		lincRNA:chr14:32395006-32399352_R
		KLF5
		lincRNA:chr4:126481903-126488165_R
		lincRNA:chr3:6549516-6766233_F
		lincRNA:chr18:23977502-23990977_R
		ETG09_205211
		lincRNA:chr11:22897999-23028349_F
		ETG09_48764
		lincRNA:chr8:133073732-133075753_R
		LOC645485
		USP18
		ENST00000302287
		AK130343
		A_33_P3234555
		A_23_P145930
		ETG08_142674
		VAMP3
		LHCGR
		LOC339593
		lincRNA:chr8:16386879-16489654_R
		lincRNA:chr1:166434401-166491801_F
		CNOT4
		C1orf185
		PCDH15
		KRTAP19-4
		PTGER3
		SCN7A
		RP11-49G10.8
		lincRNA:chr5:1701400-1723250_F
		lincRNA:chr5:81963919-82014419_F
		C14orf79
		FERMT1
		SSX2
		lincRNA:chr1:59346137-59359237_F
		lincRNA:chr7:26677963-26681831_R
		CTHRC1
		CD69
		PTPRK
		PTGER4
		lincRNA:chr13:54698462-54707001_R
		TP53RK
		EPHA3
		ITPK1
		SLC8A3
		C10orf107
		RABGAP1L
		A_33_P3383075
		KRTAP22-2
		C16orf7
		PLAC8
		lincRNA:chr5:6933782-7190925_F
		A_33_P3415047
		NXPH1
		FLJ33534
		lincRNA:chr18:53709508-53763508_F
		ENST00000390462
		ASB11
		ENST00000398992
		LOC574538
		C17orf87
		lincRNA:chr9:6047380-6066714_F
		TNNT1
		LOC100129724
		A_33_P3268161
		AI286100
		FCGR2A
		lincRNA:chr4:123620575-123629031_F
		ZCCHC16
		TTN
		A_33_P3340114
		AK125393
		HES5
		SLC4A10
		FBXO6
		LOC121952
		ENST00000376358
		MYO3B
		KCNK3
		CYLC1
		GPR174
		GABRA6
		lincRNA:chr3:152908710-152928960_F
		CEACAM1
		LOC730100
		OR9K2
		DKFZp686A1627
		LOC285878
		A_33_P3238529
		NEFH
		lincRNA:chr18:23977502-23990977_F
		lincRNA:chr5:12642289-12668043_R
		lincRNA:chr8:2557793-2607093_R
		LOC284191
		LOC283738
		POU3F2
		OR4K5
		BE782190
		LOC100129312
		CD160
		OR6C3
		ENST00000391613
		FCER1A
		ENST00000357412
		A_33_P3306063
		lincRNA:chr1:117586727-117592852_F
		LOC100130573
		FOXO4
		lincRNA:chr5:77290085-77290467_F
		SH3KBP1
		OR4A47
		KCNK18
		F13B
		lincRNA:chr1:207534352-207540427_F
		DA110513
		A_33_P3281730
		lincRNA:chr18:67646070-67663595_R
		ERCC-00042_60
		TTLL8
		LOC729177
		OR52N2
		lincRNA:chr2:188003755-188089930_F
		CEBPD
		LOC440995
		BC015720
		TSLP
		UGT2A3
		LOC100132614
		lincRNA:chr6:78190846-78213705_R
		DMTF1
		lincRNA:chr5:101989451-102005476_F
		PSMB9
		GYPA
		lincRNA:chr3:171491881-171537606_F
		LOC100128675
		A_33_P3418803
		LCN6
		lincRNA:chr5:82161569-82215044_R
		SEMA6D
		VPS37D
		lincRNA:chr6:3999676-4018493_F
		C6orf222
		A_33_P3326767
		CTTNBP2
		DNTT
		CPA6
		COL20A1
		LOC286135
		WDR86
		ANKRD34C
		SAMHD1
		CALB1
		PBX4
		LOC284215
		GPR112
		A_33_P3277805
		HTR1D
		SDK2
		ENST00000380315
		DHH
		lincRNA:chr9:2778700-2791525_F
		MYCT1
		ETS2
		PDE11A
		LOC100131599
		DUX4
		ZNF345
		OR6C6
		lincRNA:chr12:102601068-102601547_R
		FOXJ1
		lincRNA:chrX:107179894-107186769_F
		PHLDB2
		RPRML
		LOC728805
		lincRNA:chr6:105150782-105175032_R
		A_33_P3310649
		NCRNA00120
		lincRNA:chr13:56148020-56148249_R
		lincRNA:chr7:93587664-93605164_F
		C20orf197
		LOC730134
		LOC285819
		LOC54074
		CYBB
		lincRNA:chr11:129133890-129145940_R
		A_33_P3395788
		ETG10_195139
		lincRNA:chr1:238631677-238645627_R
		REG1P
		C14orf177
		GPR34
		lincRNA:chr4:16974897-17075526_R
		lincRNA:chr5:58234093-58248293_F
		LOC100133461
		ACRV1
		A_33_P3336427
		A_24_P161355
		LOC729815
		SLCO1C1
		UCHL3
		lincRNA:chr18:10893557-10908781_F
		lincRNA:chr1:71141937-71239037_F
		USP41
		lincRNA:chr6:14283301-14285685_R
		LOC728752
		LOC100132955
		OR51E1
		ABCA17P
		LOC389634
		GPR98
		ENST00000394494
		KRTAP24-1
		NHS
		OR13F1
		PCDHGB2
		SLC17A8
		FGF10
		lincRNA:chr14:48681275-48724375_R
		lincRNA:chr17:46782626-46783573_F
		A_33_P3422270
		AK125786
		LOC647286
		IFI27
		C13orf26
		A_33_P3357669
		EPHA7
		AKR1D1
		BCHE
		PAH
		POF1B
		lincRNA:chr19:35281385-35321960_R
		ENST00000379496
		lincRNA:chr3:129602510-129611708_F
		CCL14
		LOC100131435
		LOC642127
		DNAH12
		LOC440704
		ACTB
		VPREB1
		MAS1
		GCET2
		PPP1R2P9
		LOC286114
		lincRNA:chr2:114735602-114736110_R
		lincRNA:chr3:99226030-99245957_F
		ENST00000370442
		LOC645676
		lincRNA:chr5:67985119-68004144_F
		lincRNA:chr4:11627337-11815582_R
		C3orf71
		KCNJ3
		ZNF575
		RASL11A
		ENST00000244070
		A_33_P3361817
		lincRNA:chr5:88390860-88394207_F
		A_33_P3226630
		IL5RA
		lincRNA:chr3:98700195-98701767_F
		KLHL1
		ALS2CR10
		A_33_P3359428
		lincRNA:chr2:184032455-184084780_R
		LOC254099
		LOC360030
		lincRNA:chr15:95823981-95827478_R
		ATCAY
		OR5D14
		TARP
		lincRNA:chr5:147328132-147409407_R
		CYP4Z2P
		MAP1LC3B
		CSRP2BP
		ZNF701
		A_33_P3404804
		ODF2L
		ENST00000370674
		TMIGD1
		LOC400456
		A_33_P3294730
		lincRNA:chr11:47623024-47633724_R
		EVC2
		OR5M9
		lincRNA:chr2:178239229-178257329_F
		DLGAP1
		A_33_P3229754
		LOR
		UNC5C
		NPFFR2
		APOA2
		GBA
		BG216262
		SFRP4
		lincRNA:chr1:79897287-79954287_F
		A_33_P3364358
		LOC285547
		GSTA5
		FURIN
		NEUROD1
		ENST00000400540
		ENST00000390256
		ENST00000392558
		KIF23
		GPR128
		A_33_P3222429
		CPO
		lincRNA:chr1:219427977-219479527_F
		lincRNA:chr6:94515779-94539472_R
		LOC729412
		LOC100132345
		LOC100129305
		ENST00000390477
		RAVER1
		NRG3
		SPATC1
		LOC100134261
		lincRNA:chr8:90889605-90908564_F
		lincRNA:chr11:131170778-131172339_R
		MMP9
		ST5
		CCNL2
		lincRNA:chr10:124987285-125230910_F
		C20orf30
		VSIG10
		TM4SF20
		lincRNA:chr16:22054789-22056505_R
		hCG_1776047
		INE2
		lincRNA:chr1:172795477-172816702_F
		S100A12
		ENST00000356722
		C21orf88
		UNC5D
		ETV7
		TPH1
		lincRNA:chrX:73164675-73232875_R
		PLAUR
		DNASE1L3
		lincRNA:chr2:64479022-64479988_R
		MGC11082
		TMEM51
		GLP1R
		PRX
		A_33_P3358109
		ZNF648
		DW009834
		LOC780529
		lincRNA:chr18:71277145-71290228_F
		C21orf128
		FKRP
		lincRNA:chr3:40658096-40672871_R
		TGM1
		LOC646730
		GPR18
		COMP
		CN276704
		A_33_P3370515
		OR8I2
		A_33_P3403957
		FSHB
		CSRP1
		PSG5
		A_33_P3379712
		A_33_P3325847
		NOX4
		HPGDS
		RELB
		CPA1
		LOC652191
		CDH17
		LOC100131320
		ENST00000394084
		GP5
		TP53INP2
		CEACAM16
		SLC4A1
		BAAT
		lincRNA:chr3:80797935-80808406_R
		TNMD
		LOC285000
		LOC400940
		lincRNA:chr7:12947200-12966150_R
		AADACL2
		lincRNA:chr5:53858193-53968993_R
		LOC100130797
		lincRNA:chr7:113274089-113279739_F
		TEDDM1
		OR10S1
		LOC100130667
		ENST00000374432
		TIE1
		lincRNA:chr4:108794484-108807982_R
		MUPCDH
		FAM9C
		FZD6
		FAM43B
		GMCL1
		PCDH10
		A_33_P3288919
		PAK7
		A_33_P3258561
		NAT2
		lincRNA:chr1:186466952-186494477_R
		lincRNA:chr8:134350568-134428443_R
		lincRNA:chr8:26294083-26309833_R
		MMP26
		KCNK17
		PRND
		DEFA10P
		ENST00000274513
		ENST00000382086
		ENST00000377836
		ZNF780B
		FPR1
		SYT4
		PAGE2B
		ANKMY2
		lincRNA:chr1:55838380-55839030_R
		LOC100287948
		PLN
		lincRNA:chr2:865618-869964_R
		lincRNA:chr21:44780472-44792122_F
		A_33_P3279388
		LOC284578
		ADH1B
		DPYS
		HTR2A
		LOC100190940
		lincRNA:chr13:109907532-109907779_R
		SCAMP5
		lincRNA:chr6:168485651-168538626_R
		lincRNA:chr4:106271676-106285901_F
		CR746068
		SEL1L
		FAM99A
		C3orf15
		ENST00000381493
		P2RY14
		SMAD3
		FABP4
		ICAM1
		OR6P1
		FAM5B
		WFDC13
		GPRIN3
		MAGEB17
		NTRK2
		LRRC37B
		TCL1B
		lincRNA:chr7:80756989-80894339_R
		PRH2
		CLEC5A
		A_33_P3261706
		ARG1
		RD3
		LOC731039
		DKFZp434J0226
		OR2L2
		INHA
		TMPRSS7
		DEFA6
		DB059361
		C3orf50
		lincRNA:chr19:53162213-53168613_F
		LOC729159
		SFTA3
		BCAN
		lincRNA:chr10:72703538-72703901_F
		CCDC113
		COMMD3
		ENST00000399189
		C7orf66
		MYADML
		CFHR5
		FAM74A3
		lincRNA:chr1:224624052-224647602_R
		lincRNA:chr7:112740717-112786095_F
		lincRNA:chr3:6549467-6736485_F
		lincRNA:chr8:58126971-58142821_F
		C20orf107
		lincRNA:chrX:70247475-70252650_F
		lincRNA:chr1:59346137-59359237_R
		FAM38A
		ENST00000370958
		ENST00000382013
		PKIG
		A_33_P3353431
		NPAS3
		USP39
		A_33_P3338379
		C2orf90
		lincRNA:chr7:130630477-130646009_R
		CDX4
		A_32_P153979
		OR10AG1
		LOC644852
		A_32_P3572
		RTP3
		STK35
		lincRNA:chr1:181205523-181207739_F
		LOC647166
		LOC339760
		OR52N4
		DHRSX
		MED14
		CRYGS
		UTY
		TRDN
		C1orf187
		SNORA77
		SGCZ
		lincRNA:chr7:12947200-12966150_F
		ZNF521
		ACTC1
		LOC729176
		A_33_P3338808
		AKAP6
		LMO2
		A_33_P3283525
		lincRNA:chr3:8841950-8911100_R
		PTPRC
		CLDN18
		IER5L
		lincRNA:chr18:68868045-68878495_R
		OFD1
		A_33_P3316261
		NPC2
		lincRNA:chr11:130730240-130745336_F
		ALCAM
		GORAB
		LOC100292420
		ENST00000390461
		A_33_P3227721
		LOC730121
		lincRNA:chr8:16386879-16489654_F
		LMLN
		TMEM220
		lincRNA:chr8:50114647-50229147_R
		RTN2
		A_24_P930756
		TCL6
		lincRNA:chr18:2517244-2519259_F
		C14orf91
		WDR5B
		OR5T1
		TRIM72
		HTR3B
		COL22A1
		SYT2
		ENST00000367388
		AFF3
		LOC728392
		DACH1
		OR52K1
		OR8B2
		LOC728196
		VPS53
		lincRNA:chrX:121375860-121376469_F
		lincRNA:chr8:129111550-129113500_R
		RNF24
		IP6K1
		LOC400084
		C8orf86
		A_33_P3408529
		APOL4
		B2M
		GEMIN7
		lincRNA:chrX:112812366-113316610_R
		HPS4
		SEC14L3
		A_33_P3345678
		lincRNA:chr6:126680107-126689357_R
		AQP9
		LAMA2
		EPHX4
		ENST00000399961
		FNDC3B
		SLC36A2
		ENST00000423304
		FXYD6
		lincRNA:chr2:208051440-208100607_F
		LST-3TM12
		lincRNA:chr10:112668410-112678035_F
		MAGEB16
		PLCB2
		SFXN5
		COL11A1
		LOC100131053
		lincRNA:chr2:113397354-113403004_F
		lincRNA:chr21:21322604-21759979_R
		SPRR2D
		ENST00000382675
		MOV10L1
		BRWD3
		A_33_P3243268
		SERPINA11
		PARP6
		EN2
		NOX1
		lincRNA:chr8:66501846-66512821_R
		KCNJ14
		LOC100132813
		AK123826
		NEUROD4
		ENST00000390297
		A_33_P3409655
		AK123256
		KCNG2
		lincRNA:chr2:186713330-187337205_R
		OR2AE1
		FBF1
		ABLIM1
		ING5
		ANKS4B
		TNFRSF13B
		lincRNA:chr22:48027524-48031373_F
		JAG1
		OR4C13
		CR848007.8
		lincRNA:chr15:57063408-57104358_R
		RASL12
		LOC100129520
		CLNK
		CLDN22
		LOC100130657
		TRPC5
		lincRNA:chr2:64478961-64479989_R
		lincRNA:chr18:53709483-53763545_F
		LOC100129413
		DA375949
		UGT2B4
		ZNF133
		ENST00000376847
		A_33_P3359869
		CCDC83
		RIMS1
		lincRNA:chr4:42675-51825_F
		lincRNA:chr2:151609179-151621879_R
		LOC100128001
		CAPN12
		CCR8
		PMP2
		A_33_P3352412
		ADAM6
		A_33_P3276805
		PML
		PRAMEL
		A_33_P3274710
		NP1168591
		KLKBL4
		HCG26
		lincRNA:chr3:52055835-52067110_R
		EPX
		BZW2
		A_33_P3400023
		lincRNA:chr1:237076752-237090527_R
		A_33_P3356035
		PTH
		lincRNA:chr15:70477371-70489181_F
		COL4A3
		SPATS1
		FLJ37035
		FLJ38122
		CCDC108
		NUP98
		FLJ25328
		GBAP
		LOC100134237
		lincRNA:chr7:80756989-80894339_F
		HLA-DPA1
		MUC3A
		IFI6
		lincRNA:chr2:39745754-39826679_R
		TCEB3B
		FIBIN
		lincRNA:chr16:87116989-87172499_R
		ENST00000440368
		lincRNA:chr12:46915319-46916304_R
		CCDC140
		SEC14L4
		TFEC
		KIAA1024L
		HIST1H1E
		lincRNA:chr14:101292196-101327355_F
		lincRNA:chr6:3708951-3719951_F
		PCDHB9
		PPIB
		TBPL2
		C20orf27
		KLK15
		lincRNA:chr11:129133890-129145940_F
		COPS8
		lincRNA:chr14:97033497-97043047_F
		AK125370
		C14orf26
		lincRNA:chr1:200331904-200332270_R
		ENST00000470599
		NRSN1
		OR51B6
		lincRNA:chr8:128302061-128494384_R
		ENST00000400702
		A_33_P3342420
		CTXN3
		lincRNA:chr6:22111006-22214732_R
		lincRNA:chr6:21822768-21822968_R
		OR51S1
		NXT1
		BX117128
		LMO1
		KCNJ9
		AEN
		LRRC50
		NR1H4
		APOBEC1
		TMEM155
		LHX3
		SRGAP3
		HTR2C
		LOC732455
		LOC730152
		ADAMTS20
		lincRNA:chr6:140662432-140669282_F
		LOC729756
		MCHR1
		ENST00000267544
		ENST00000374084
		LOC284898
		lincRNA:chr6:94526482-94543375_R
		TRIM14
		CR745709
		RFPL1S
		GIMAP6
		lincRNA:chr7:130756014-130757545_R
		A_33_P3375086
		lincRNA:chr2:56183996-56247421_F
		lincRNA:chr12:10727858-10733027_R
		lincRNA:chr2:67402554-67442409_R
		NP511378
		C9orf11
		LOC286189
		A_33_P3376518
		A_33_P3248077
		lincRNA:chr3:193963706-194030831_R
		A_33_P3300022
		ENST00000396655
		lincRNA:chr10:79998011-80434724_F
		LOC100127937
		OR6C2
		A_33_P3364473
		lincRNA:chr5:86415964-86543833_F
		ITGBL1
		ENST00000402456
		A_33_P3274462
		MYOZ2
		CYLC2
		FLJ34747
		PLD5
		PARL
		CALHM3
		REG4
		lincRNA:chr2:65700296-65718096_R
		ERCC-00109_120
		lincRNA:chr6:138145796-138182040_R
		OR2T34
		IFNA2
		RGSL1
		UNC45B
		DA144211
		KY
		GUCY2E
		A_33_P3397081
		ENST00000400513
		ENST00000409517
		lincRNA:chr10:91449495-91455120_F
		lincRNA:chr3:62936126-63099387_F
		TRIM29
		DMD
		lincRNA:chr2:129357272-129357730_F
		lincRNA:chr2:224569607-224588760_R
		CA9
		FAM107B
		SCXA
		SPZ1
		lincRNA:chr6:53480866-53497141_F
		PWRN2
		lincRNA:chr1:222457402-222620252_R
		GNAT1
		LOC100134413
		SI
		lincRNA:chr22:45530170-45534791_F
		C11orf9
		A_33_P3414017
		DKFZP434L187
		C6orf176
		LOC100130314
		DOCK1
		ENST00000391612
		IGF1
		LOC729492
		A_33_P3366025
		LYRM1
		RTN1
		ETFDH
		LOC100131176
		A_33_P3397608
		ZFAND5
		ENST00000426402
		lincRNA:chr2:135939903-135940471_R
		lincRNA:chr11:123940940-123956165_R
		RTP4
		CEP57
		ERCC-00142_99
		GPR126
		TTC16
		LOC100133732
		ITGA8
		DKFZP586B0319
		lincRNA:chr6:53493370-53496189_F
		ANGPTL1
		lincRNA:chr11:65191086-65192284_F
		PLEKHM2
		FLJ44477
		MBL2
		PRPH2
		GLRA3
		A_33_P3398677
		IMPAD1
[truncated: 1,242 more rows]
